# Supplementary material for: The Impact of Histological Annotations for Accurate Tissue Classification Using Mass Spectrometry Imaging
Source: Metabolites. 2021 Oct 30;11(11):752. doi: 10.3390/metabo11110752 (PMC8624953; doi:10.3390/metabo11110752)
Supplement: Supplementary file 1 [file metabolites-11-00752-s001.zip]

Archive with 1 entries (1 files):
- metabolites-1426011-supplementary.pdf
